# Supplementary material for: The Synbiotic Combination of Akkermansia muciniphila and Quercetin Ameliorates Early Obesity and NAFLD through Gut Microbiota Reshaping and Bile Acid Metabolism Modulation
Source: Antioxidants (Basel). 2021 Dec 15;10(12):2001. doi: 10.3390/antiox10122001 (PMC8698339; doi:10.3390/antiox10122001)
Supplement: Supplementary file 1 [file antioxidants-10-02001-s001.zip]

Archive with 1 entries (1 files):
- antioxidants-1472388-supplementary.pdf
